# Supplementary material for: Antiviral therapies against Ebola and other emerging viral diseases using existing medicines that block virus entry
Source: F1000Res. 2015 Feb 10;4:30. Originally published 2015 Jan 29. [Version 2] doi: 10.12688/f1000research.6085.2 (PMC4431382; doi:10.12688/f1000research.6085.2)
Supplement: Inhibition of pseudotype virus entry by existing FDA-approved drugs — 293T cells were transfected 24hours previous then mixed with set dilutions of drug and infected with PVs (carried out in triplicate). After 48hours incubation firefly and Renilla values were measured using FLUOstar Omega plate reader (BMG Labtech). Firelfly values were normalised to the corresponding Renilla value. Percent infection at each dilution was calculated using the average values of the untreated control. *values for both ESOM and OM were shared and performed on the same 96-well plate. [file f1000research-4-6568-s0000.tgz]

Archive with 1 entries (1 files):
- Inhibition_pseudotype_virus_entry_1.ods
