# Supplementary material for: Antiviral therapies against Ebola and other emerging viral diseases using existing medicines that block virus entry
Source: F1000Res. 2015 Feb 10;4:30. Originally published 2015 Jan 29. [Version 2] doi: 10.12688/f1000research.6085.2 (PMC4431382; doi:10.12688/f1000research.6085.2)
Supplement: Inhibition of pseudotype virus entry by existing FDA-approved drugs — 293T cells were transfected 24hours previous then mixed with set dilutions of drug and infected with PVs (carried out in triplicate). After 48hours incubation firefly and Renilla values were measured using FLUOstar Omega plate reader (BMG Labtech). Firelfly values were normalised to the corresponding Renilla value. Percent infection at each dilution was calculated using the average values of the untreated control. *values for both ESOM and OM were shared and performed on the same 96-well plate. [file f1000research-4-6568-s0000.tgz › Inhibition_pseudotype_virus_entry_1.ods]

## Sheet: Sheet1
PV	Concentration of CQ	firefly	Renilla	firefly/Renilla	average of untreated	% infection of untreated		PV	Concentration of BafA1	firefly	Renilla	firefly/Renilla	average of untreated	% infection of untreated		PV	Concentration of ESOM	firefly	Renilla	firefly/Renilla	average of untreated	% infection of untreated		PV	Concentration of OM	firefly	Renilla	firefly/Renilla	average of untreated	% infection of untreated
EBOV-Z	0	12739	59839	0.2128879159	0.2411720683	88.2722355446		EBOV-Z	0	19592	106042	0.1847569831	0.2284970103	80.8575093249		EBOV-Z	0*	16159	54327	0.2974395788	0.2666020295	111.56689704		EBOV-Z	0*	16159	54327	0.2974395788	0.2666020295	111.56689704
		16159	54327	0.2974395788		123.3308919968				20533	84501	0.2429912072		106.343281183				13090	61401	0.2131887103		79.9651579064				13090	61401	0.2131887103		79.9651579064
		13090	61401	0.2131887103		88.396957475				18558	72002	0.2577428405		112.7992229555				16949	58611	0.2891777994		108.4679782557				16949	58611	0.2891777994		108.4679782557
	1.11	9406	59751	0.1574199595		65.2729004605			1.11	16635	113564	0.1464812793		64.1064343421			25	15620	82142	0.190158506		71.3267364843			25	10378	70955	0.1462617152		54.8614470903
		10528	58197	0.1809027957		75.009866683				11230	120686	0.0930513896		40.7232434371				11214	50734	0.2210352032		82.9083064706				13254	53819	0.2462699047		92.3736148568
		12813	55620	0.2303667745		95.5197015166				13154	102915	0.1278142156		55.9369337956				8949	35821	0.2498255213		93.7072945223				10840	32351	0.3350746499		125.683471967
	3.33	7822	59913	0.1305559728		54.1339678019			3.33	7788	96468	0.0807314343		35.3315073099			50	9793	80074	0.1222993731		45.8733892018			50	14337	79033	0.1814052358		68.0434639604
		7066	56946	0.1240824641		51.4497802766				6798	97547	0.069689483		30.4990800835				9457	47128	0.2006662706		75.2681039836				11638	52338	0.2223623371		83.4061023985
		5861	55201	0.1061756128		44.0248506297				6935	85978	0.0806601689		35.3003185514				7355	38880	0.1891718107		70.9566359966				10773	35642	0.3022557657		113.3734051769
	10	1348	58751	0.0229442903		9.5136625769			10	133	52907	0.002513845		1.1001654503			100	976	81479	0.0119785466		4.4930445456			100	2575	71842	0.0358425434		13.4442139815
		1589	51474	0.0308699538		12.799974194				118	46872	0.0025174945		1.1017625846				1290	45114	0.028594228		10.7254364018				3155	60981	0.0517374264		19.4062409177
		1190	51440	0.0231337481		9.5922196839				156	40280	0.0038728898		1.6949411903				979	43774	0.0223648741		8.3888620964				2950	36093	0.0817333001		30.657421957
	30	260	56616	0.0045923414		1.9041768479		EBOV-B	0	1886	169509	0.0111262529	0.0141368599	78.703069133		EBOV-B	0*	5467	59937	0.0912124397	0.0893745599	102.0558766192		EBOV-B	0*	5467	59937	0.0912124397	0.0893745599	102.0558766192
		298	50646	0.005883979		2.4397438307				2137	151001	0.0141522242		100.1076901567				5811	57448	0.1011523465		113.1774505956				5811	57448	0.1011523465		113.1774505956
		293	49529	0.0059157261		2.4529075267				2649	154622	0.0171321028		121.186268696				4355	57485	0.0757588936		84.7651956637				4355	57485	0.0757588936		84.7651956637
EBOV-B	0	5730	57361	0.099893656	0.088372485	113.0376770565			1.11	2659	189517	0.0140304036		99.2459758432			25	6942	96222	0.0721456632		80.7224203121			25	6810	98947	0.0688247243		77.0066845845
		3975	51893	0.0765999268		86.6789557466				2347	151458	0.0154960451		109.6133911595				6820	74633	0.0913804885		102.2439032435				4508	83089	0.0542550759		60.7049800084
		4273	48215	0.0886238722		100.285013623				1287	156978	0.0081986011		57.9939242969				4437	62497	0.0709954078		79.4354212918				4372	60264	0.0725474579		81.1719808136
	1.11	3730	64815	0.057548407		65.120634369			3.33	2017	152358	0.0132385566		93.6447376217			50	3571	111429	0.0320473126		35.8571330221			50	5334	120883	0.0441253113		49.3709776239
		5459	50924	0.1071989632		121.3042175811				531	134590	0.0039453154		27.9077272571				3193	75900	0.0420685112		47.0696628799				4895	89376	0.054768618		61.2795725578
		5048	44160	0.1143115942		129.3527296009				433	129774	0.0033365697		23.6016816079				2888	67086	0.0430492204		48.1669598922				5761	69858	0.0824672908		92.2710945901
	3.33	2466	54562	0.0451962905		51.143224617			10	55	55068	0.0009987652		7.0649017689			100	1139	105487	0.010797539		12.0811625547			100	1196	115804	0.0103277952		11.555575094
		2666	42708	0.0624239018		70.6376474959				39	48645	0.0008017268		5.6711239738				896	91365	0.0098068188		10.9726643957				1692	100186	0.0168885872		18.8963213737
		2536	40530	0.0625709351		70.804027418				39	56946	0.0006848593		4.8444460665				695	69624	0.00998219		11.1688839714				1036	67173	0.0154228634		17.2563506046
	10	806	55477	0.0145285434		16.4402111079		FLU-H5	0	9710	172073	0.0564295386	0.0446896218	126.2688266414		FLU-H5	0*	6066	65283	0.092918524	0.0965931368	96.1959189226		FLU-H5	0*	6066	65283	0.092918524	0.0965931368	96.1959189226
		555	45499	0.0121980703		13.8030940652				5115	186647	0.027404673		61.3217117752				6346	65324	0.0971465311		100.5730551252				6346	65324	0.0971465311		100.5730551252
		1151	44449	0.0258948458		29.3020931724				9366	186445	0.0502346537		112.4069224686				5725	57414	0.0997143554		103.2314509164				5725	57414	0.0997143554		103.2314509164
	30	318	68664	0.0046312478		5.2406280445			1.11	7626	127084	0.0600075541		134.2751265579			25	7522	119349	0.0630252453		65.2482532782			25	11708	103444	0.1131820115		117.174134278
		270	44538	0.006062239		6.8599092325				5426	142960	0.0379546726		84.9287819103				10563	84245	0.1253842958		129.8068139554				7399	87794	0.0842768299		87.2494175061
		264	38762	0.0068107941		7.7069593046				3751	155221	0.0241655446		54.0737180814				7474	80060	0.0933549838		96.647773402				10361	68878	0.1504253898		155.7311501037
FLU-H5	0	6358	64899	0.0979676112	0.1253694643	78.1434096238			3.33	3098	98821	0.0313496119		70.1490533108			50	4238	115211	0.036784682		38.0821405466			50	4967	102149	0.0486250477		50.3401361635
		7618	51923	0.1467172544		117.0283358693				3755	113081	0.0332062858		74.3036154839				5170	90147	0.0573507715		59.3736311302				9443	94544	0.0998794212		103.4023389085
		6253	47579	0.1314235272		104.8293654622				2152	131486	0.0163667615		36.6228719631				5050	83190	0.0607044116		62.8455598107				7400	74017	0.0999770323		103.5033928995
	1.11	9559	64569	0.1480431786		118.0859531584			10	88	48491	0.0018147698		4.0607960418			100	1090	111785	0.009750861		10.0947905416			100	2426	128387	0.0188959941		19.5624881127
		8119	62955	0.1289651338		102.8684394274				599	39599	0.0151266446		33.8479405062				755	83768	0.0090129883		9.3308917347				3476	124998	0.0278084449		28.7892962587
		8806	66968	0.1314956397		104.8868856803				277	48660	0.0056925606		12.7378845933				752	77761	0.0096706575		10.0117581269				3167	82578	0.0383516191		39.7043461486
	3.33	5451	69313	0.078643256		62.7294274939		MARV	0	14534	141826	0.1024776839	0.1313728066	78.005133416		MARV	0*	22832	70051	0.3259339624	0.3045174039	107.0330925363		MARV	0*	22832	70051	0.3259339624	0.3045174039	107.0330925363
		5695	56561	0.100687753		80.3131181116				24011	147170	0.1631514575		124.1894890869				25616	69423	0.3689843424		121.1703590817				25616	69423	0.3689843424		121.1703590817
		7939	48709	0.1629883594		130.0069071627				19618	152682	0.1284892784		97.8049358463				16302	74563	0.2186339069		71.796946278				16302	74563	0.2186339069		71.796946278
	10	3839	59891	0.0640997813		51.1288925247			1.11	8072	105137	0.0767760161		58.4412444378			25	23596	104375	0.2260694611		74.2386996712			25	18232	117986	0.1545268083		50.7448872363
		4541	44462	0.1021321578		81.4652408472				8909	99779	0.089287325		67.9647454106				27504	83950	0.3276235855		107.5879459825				31698	88435	0.3584327472		117.7053324496
		4410	40495	0.1089023336		86.8654401179				21667	135450	0.159963086		121.7625280762				23200	68482	0.3387751526		111.2499967473				27377	68951	0.397050079		130.3868352314
	30	907	64515	0.014058746		11.2138934091			3.33	10017	103138	0.0971223022		73.9286627833			50	13682	100736	0.1358203621		44.601898132			50	18838	100345	0.1877323235		61.6492095627
		1111	56115	0.0197986278		15.7922834336				5918	107780	0.0549081462		41.7956096183				15616	85605	0.1824192512		59.9044556501				18587	86888	0.2139190682		70.2486456342
		1073	62073	0.0172860986		13.7881762045				10257	111005	0.0924012432		70.3350332163				18581	75567	0.2458877552		80.7468073169				21389	71504	0.2991301186		98.231007988
MARV	0	25983	60684	0.4281688748	0.4242821453	100.9161064639			10	619	94821	0.0065280898		4.9691259004			100	2154	106001	0.020320563		6.6730471578			100	7024	105070	0.066850671		21.9530177236
		31013	59378	0.5222978207		123.101574128				2105	93037	0.0226254071		17.2222656833				1702	86533	0.0196687969		6.4590143983				7833	97670	0.080198628		26.3363385404
		22672	70327	0.3223797404		75.9824221522				4231	85751	0.0493405325		37.5575898182				2057	80001	0.0257121786		8.4435938216				8532	78937	0.1080861953		35.4943058418
	1.11	19376	74528	0.2599828252		61.2759497803		GALV	0	91666	145531	0.6298726732	0.7641390916	82.4290702577		GALV	0*	81509	68809	1.1845688791	1.2037589794	98.4058170341		GALV	0*	81509	68809	1.1845688791	1.2037589794	98.4058170341
		18155	73798	0.2460093769		57.9825156259				108795	135446	0.8032352377		105.1163777348				90138	70421	1.2799875037		106.3325386334				90138	70421	1.2799875037		106.3325386334
		25020	57718	0.4334869538		102.1695367256				155877	181398	0.8593093639		112.4545879663				84550	73732	1.1467205555		95.261639209				84550	73732	1.1467205555		95.261639209
	3.33	12141	67332	0.1803154518		42.498963376			1.11	108896	138758	0.7847907868		102.702621753			25	102193	109384	0.9342591238		77.6118079965			25	99285	115235	0.8615871914		71.5747247906
		11492	64800	0.177345679		41.7990108023				127682	151558	0.8424629515		110.2499612606				112512	90931	1.2373338026		102.7891631592				123881	89419	1.3853990763		115.089405459
		11897	62875	0.1892166998		44.5969189834				111012	107911	1.0287366441		134.6268995675				102924	81779	1.2585627117		104.5527145964				134632	77286	1.7419972569		144.7131242169
	10	2599	63156	0.0411520679		9.6992254904			3.33	131444	125234	1.0495871728		137.3555299249			50	89482	116499	0.76809243		63.807824488			50	129753	100848	1.2866194669		106.8834764202
		2790	61061	0.0456920129		10.7692555671				106113	133251	0.7963392395		104.213924362				95319	88589	1.0759687997		89.3840710423				123555	84262	1.4663193373		121.8117029493
		2781	69334	0.0401101912		9.4536631882				144878	99831	1.4512325831		189.9173557514				114731	84584	1.3564149248		112.6816019493				131952	72561	1.81849754		151.0682404037
	30	226	59693	0.0037860386		0.8923401332			10	86866	105364	0.8244371892		107.890997472			100	19464	101295	0.1921516363		15.96263341			100	65464	114981	0.5693462398		47.2973610011
		361	60006	0.0060160651		1.4179402049				15106	54881	0.2752500866		36.0209446908				19674	86070	0.2285813872		18.9889660009				70334	96841	0.7262832891		60.3346092617
		257	58095	0.0044237886		1.0426529106				69930	57132	1.2240075614		160.1812708731				19128	84040	0.227605902		18.9079294071				64865	92048	0.7046866852		58.5405122793
GALV	0	80247	68809	1.166228255	1.2759646016	91.3997057149			Mock infected	12	145790						Mock infected*	13	101927						Mock infected*	13	101927
		103067	70421	1.4635833061		114.7040323297				9	166482							19	95507							19	95507
		88337	73732	1.1980822438		93.8961682963				14	169157							19	96560							19	96560
	1.11	127222	74758	1.7017844244		133.3723436309
		116052	74977	1.5478346693		121.3069848545
		125545	57221	2.1940371542		171.9512019681
	3.33	108970	64431	1.6912666263		132.5480421731
		156341	52269	2.9910845817		234.4174473189
		120036	54015	2.2222715912		174.1639928387
	10	106179	70554	1.5049323922		117.9446452066
		101075	67585	1.4955241548		117.2073022981
		89978	62169	1.4473129695		113.4288926018
	30	81029	52897	1.5318260015		120.0523526487
		79820	55532	1.4373694446		112.6495981194
		73931	46131	1.602631636		125.6015357783
	Mock infected	14	67066
		22	67216
		10	73249
